# Supplementary material for: Gut microbes and the liver circadian clock partition glucose and lipid metabolism
Source: J Clin Invest. 2023 Sep 15;133(18):e162515. doi: 10.1172/JCI162515 (PMC10503806; doi:10.1172/JCI162515)
Supplement: Supporting data values [file jci-133-162515-s234.xls]

## Sheet: Figure 1A
Resting Blood Glucose (mg/dL)
Time (ZT)	WT - SPF						L-Bmal1-KO - SPF						WT - GF						L-Bmal1-KO - GF
2	180	189	188	162	163		208	226	186	187	203		202	207	210	190	193		240	194	187	186	180
6	245	252	188	180	211		253	170	196	196	151		251	180	205	181	182		289	210	182	178	175	145
10	256	207	285	196	207		185	201	279	211	139		224	235	203	167	169		183	202	150	187	143	127
14	200	207	219	183	229		205		196	175	229		162	190	158	141	134		185	153	176	155	148
18	168	182	140	155	167		159	177	197	213	149		156	167	144	153	129		174	215	182	167	148
22	173	178	124	178	171		185	200	169	184	179		142	133	176	124	120		198	209	123	150	174

## Sheet: Figure 1B
Blood glucose (mg/dL)
Time (mins)	SPF - WT											SPF - LKO											GF - WT											GF - LKO
0	152	125	129	105	101	143	146	123	140	127		136	118	123	116	110	129	132	130	129	171		116	125	99	138	134	170	188	158	171	152		136	124	149	126	105	100	105	145	140	142	139	150	166
15	465	500	415	394	389	425	431	254	373	307		356	356	410	398	261	351	343	463	240	523		259	293	241	377	327	560	307	421	386	411		263	288	304	347	411	459	328	372	408	443	354	322	311
30	438	491	526	426	494	438	455	387	402	451		414	425	455	395	296	454	292	411	394	528		256	237	241	377	306	443	242	363	331	363		269	204	304	347	313	238	368	336	233	322	392	204	284
60	268	241	369	307	335	392	362	309	253	284		334	234	292	274	238	280	219	239	355	318		164	169	140	259	168	234	186	208	222	176		191	137	212	201	154	149	241	212	176	215	233	147	171
120	174	154	187	187	175	209	216	217	147	198		223	167	173	130	160	150	147	171	204	169		164	151	132	201	115	215	168	172	199	186		129	115	158	130	126	127	110	182	121	175	173	119	188
AUC (subtracted from baseline)
SPF WT	SPF LKO	GF WT	GF LKO
17010	21075	8895	7210
19950	17168	7800	4796
25763	20880	8160	8918
23108	18038	16298	11783
25913	13710	8134	12105
24053	18068	16223	11505
23048	11130	3632	15533
19095	17453	11228	11828
14685	20048	9960	7556
19185	19869	10733	12840
			14168
			4775
			5715

## Sheet: Figure 1C
Insulin (ng/mL)
Time (mins)	SPF WT											SPF LKO										GF WT											GF LKO
0	0.0075524	0.0634355	0	0	0.229784	0.0075524	0	0.193474	0	0		0.0741803	0.0415258	0	0.105617	0.0415258	0.0190302	0.0525519	0.0075524	0		0.0864115	0.00310226	0.0176687	0.059689	0.170219	0.170219	0.0727864	0.14372	0.357383	0		0.0459507	0.059689	0.499161	0	0	0	0.0265361	0.464775	0.0422924	0.157093	0.0727864	0.157093	0.0480219
30	0.368925	0.398638	0.264612	0.220851	0.368925	0.115841	0.338154	0.264612	0.115841	0.247375		0.229784	0.353677	0.338154	0.155546	0.0952676	0.229784	0.634061	0.338154	0.125943		0.195905	0.229075	0.124748	0.149237	0.311377	0.827156	0.300619	0.23245	0.51952	0.118609		0.229075	0.137095	0.207126	0.0864115	0.059689	0.207126	0.522924	0.514893	0.278608	0.42022	0.278608	0.14372	0.275712
60	0.126532	0.180249	0.217024	0.33982	0.33982	0.142159	0.266467	0.245557	0.0945725	0.118632		0.245557	0.180249	0.08643	0.209769	0.165176	0.142159	0.252572	0.313724	0.187706		0.0994147	0.271128	0.0994147	0.149237	0.170219	0.498564	0.244271	0.157093	0.372547	0.118609		0.059689	0.137095	0.149237	0.059689	0	0.124748	0.352873	0.195767	0.278608	0.300619	0.300619	0.23245	0.221221
120	0.180249	0.134374	0.149887	0.187706	0.142159	0.180249	0.180249	0.286976	0.0276114	0.102653		0.180249	0.307099	0.069955	0.118632	0.142159	0.118632	0.165176	0.165176	0.126532		0.161183	0.229075	0.161183	0.239812	0.2559	0.332423	0.170219	0.170219	0.482599	0.341854		0.00310226	0.239812	0	0.0994147	0.0319476	0.281283	0.410973	0.157093	0.23245	0.267344	0.362886	0.267344	0.292895

## Sheet: Figure 1D
Blood glucose (mg/dL)
Time (mins)	SPF WT																SPF - LKO															GF - WT												GF - LKO
0	157	162	139	175	173	146	152	169	106	127	145	130	138	127	129		158	119	136	130	176	118	140	140	141	155	119	133	115	116		146	133	148	124	104	84	117	141	138	127	133		121	131	132	85	128	138
15	178	212	200	267	239	213	225	207	153	262	254	227	230	208	239		201	154	164	155	202	176	197	182	185	219	168	204	177	193		213	198	173	171	175	171	164	212	210	189	184		172	161	153	174	190	197
30	211	255	283	330	252	272	252	268	202	276	339	302	265	273	296		214	184	209	216	255	211	239	203	198	252	214	215	221	242		219	231	190	197	235	175	196	231	248	254	250		214	200	184	217	196	214
60	248	271	245	312	254	238	241	239	197	221	240	298	201	227	263		264	228	240	223	248	211	242	230	257	224	214	222	192	201		211	260	157	165	232	165	206	166	177	248	235		188	209	247	143	182	223
120	164	163	148	202	176	169	152	189	142	166	176	182	160	157	162		187	172	162	157	172	140	170	152	171	160	184	154	128	163		163	189	163	118	139	157	123	135	121	177	149		117	117	182	123	139	162
AUC (subtracted from baseline)
SPF WT	SPF LKO	GF WT	GF LKO
5835	7545	6083	5766
7778	8483	10575	5220
9195	7523	2175	8160
11843	7305	4058	8055
6503	5300	10823	5220
8670	7808	9188	7140
7350	8573	6668	5963
6548	6458	4105	4005
8040	8063	5110	6870
10778	6398	10733	5573
11205	9098	8468
14445	7545
7733	7170
9900	9225
12428
[truncated: 4 more columns]

## Sheet: Figure 2A
Blood glucose (mg/dL)
Time (mins)	Pre-Abx - WT													Pre-Abx - LKO														Post-Abx - WT													Post-Abx - LKO
0	146	173	114	115	106	166	130	113	120	111	106	120		99	92	112	112	112	110	110	153	127	134	110	112	122		100	94	96	79	118	98	108	93	105	100	85	105		88	97	80	84	81	89	87	99	122
15	204	184	181	196	179	229	202	183	156	166	145	207		161	166	156	138	152	171	149	180	183	179	154	171	169		162	145	158	116	156	136	162	133	155	172	148	143		126	139	118	136	123	123	138	119	127
30	270	267	255	260	216	258	239	182	202	227	182	280		184	204	196	195	216	191	184	207	224	216	211	226	228		201	197	205	139	201	166	162	173	189	193	181	207		160	176	155	161	170	169	137	167	173
60	236	197	238	230	190	214	224	212	217	208	204	214		204	171	235	190	167	190	183	187	210	207	215	262	193		188	218	205	174	189	169	149	157	184	210	171	221		173	201	170	169	171	184	169	183	182
120	154	124	160	139	173	126	183	146	119	201	147	160		150	121	138	120	121	155	137	142	179	168	181	159	166		129	135	123	124	173	145	110	109	117	101	130	115		148	134	133	148	115	132	130	115	157
AUC
Pre-Abx WT	Pre-Abx LKO	Post-Abx WT	Post-Abx LKO
25470	20978	20033	18375
22650	19095	21173	19838
24818	22305	20618	17498
24173	19448	17010	18338
22080	19125	21443	17423
23895	20888	18465	18555
24953	19545	16890	17310
21608	21180	16920	17970
21120	23558	19155	19613
23820	22905	20153	17775
20655	22988	18525	18735
24735	25050	20985	18698
	22245
[truncated: 3 more columns]

## Sheet: Figure 2B
Blood glucose (mg/dL)
Time (mins)	Conv - WT microbes												Conv - LKO microbes
0	154	127	100	106	148	117	106	112	82	90	99		107	109	103	109	129	102	103	96	108	108	99	110
15	206	198	187	173	219	204	187	193	171	154	168		227	197	176	214	171	183	191	199	189	172	172	182
30	291	275	251	299	235	279	225	207	189	266	280		328	228	202	272	250	237	256	249	269	222	215	216
60	307	226	227	271	226	333	221	230	200	174	312		242	240	293	262	294	210	266	204	268	254	223	241
120	193	182	129	145	167	160	106	114	105	117	162		181	128	156	207	144	106	125	105	152	150	123	100
AUC (subtracted from baseline)
Conv WT microbes	Conv LKO microbes
11918	15068
10500	10463
11288	13463
13943	15068
7103	11228
15960	9233
9068	12758
8723	10118
9743	13358
9510	11355
16583	10005
	9103

## Sheet: Figure 2C
Blood glucose (mg/dL)
Time (mins)	Conv - WT geno																	Conv - LKO geno
0	121	105	97	106	151	135	144	125	112	95	111	89	110	102	98	109		118	114	83	116	137	95	132	93	100	91	99	121	125	142	126
15	181	135	189	209	197	212	243	214	175	186	189	192	191	192	178	215		196	181	147	178	210	142	220	175	178	149	164	195	198	208	193
30	221	180	286	329	353	291	341	298	268	314	300	295	272	243	275	289		234	232	184	235	264	215	273	263	237	214	235	270	291	221	317
60	227	182	235	257	289	336	299	210	237	198	235	230	215	220	212	264		242	230	190	217	252	171	303	215	175	151	204	223	222	254	278
120	99	144	129	166	114	184	211	125	107	143	179	123	115	127	126	156		143	129	120	167	180	113	198	111	110	110	97	126	142	160	134
AUC (subtracted from baseline)
Conv WT geno	Conv LKO geno
7487	10110
6773	9330
12803	9158
15158	9683
10804	10418
15180	7365
14903	14168
9053	11085
9942	7928
12368	6908
13043	8702
13545	9203
9735	9705
10583	8348
11153	12383
14025

## Sheet: Figure 3B
Abundance (counts)
Bacteroidales
Zeitgeber Time (ZT)	Total Male WT								Total Male LKO									Oscillating Male WT								Oscillating Male LKO
2	4476	4018	5114	7314	4305	4309	6144		3332	5466	6062	4730	5429	4720	4345	4839		2673	1938	2108	3357	2044	2398	2374		1717	3046	3009	2298	2893	2429	2323	3068
8	6576	7361	8675	7027	7178	5584	7498		5335	5820	5405	5749	4960	6373	5039			3976	3846	4236	3696	3424	3177	3304		2961	3376	2761	2921	2630	3679	3132
14	7903	8027	7542	7871	6417	5347	6401		7849	7863	7203	7151	7355	7216	6544	8109		4695	3980	3509	3281	2881	2900	2664		4552	4609	4021	3913	4127	4149	3208	5016
20	6525	6167	3420	6617	5234	6102	4134		4294	7255	6846	6187	6120	2996	4112	6694		4038	2761	949	2971	2241	3505	2089		2573	3347	3399	3239	3316	1621	2025	3976
26	3882	4544	3447	6252	3016	5785	4608		4021	5642	3527	4092	5264	2720	4389	5076		2320	2246	1270	2778	1592	3368	2055		2106	2940	1883	2049	2848	1614	2279	3014
32	7467	2553	6297	5347	7336	5685	6581		3480	8730	6952	7735	5678	5064	5330			4432	1288	2820	2400	3286	3099	2841		1953	4656	3473	4170	3280	2579	3121
38	6186	7134	5794	7598	5270	4582	5074		6436	7966	6431	6475	9774	6733	3845	5861		3130	3385	2290	3118	2388	2373	2421		3494	4286	3360	3550	4963	3822	2196	3317
44	3583	3991	3428	1254	5347	3764	3929		4223	5613	2136	2675	5670	5614	5525	4247		1981	1907	1616	731	2460	2085	1978		2475	3044	1133	1487	2993	3401	3249	2311
Clostridiales
Zeitgeber Time (ZT)	Total Male WT								Total Male LKO									Oscillating Male WT								Oscillating Male LKO
2	4543	5342	4155	1962	4489	5136	3020		5116	4406	2540	3682	3891	3946	3942	4567		153	129	68	65	137	114	148		2925	1723	1139	1747	2116	1869	1195	1281
8	2849	2095	1296	2337	1653	2564	2304		990	4009	3956	2952	3981	3240	4326			135	51	58	73	66	78	84		124	1901	1734	1277	2239	882	1059
14	1571	1520	2688	2010	3129	3414	3547		2055	1830	2507	2149	2787	2922	2894	1702		120	63	101	148	74	115	82		431	313	1058	761	1084	864	333	395
20	3185	3089	5841	2921	3087	3614	5461		5502	2617	3097	3452	3662	6064	5585	3343		124	132	117	122	119	85	167		2784	692	1133	1087	1624	2758	1863	644
26	5527	3904	5817	1822	6099	3401	4642		5156	3976	2160	4764	4367	5913	4362	4419		233	134	183	51	220	120	113		2823	2165	893	2806	2273	3253	1181	1120
32	2618	5294	2949	3770	2008	3781	2821		5993	818	1239	2255	3412	3951	3481			78	105	51	57	75	67	66		4212	205	378	905	1667	1397	1083
38	3841	2753	3902	2419	4304	5302	4647		3282	2042	3155	3194	511	3444	5678	3675		173	84	142	91	105	149	154		1362	766	1196	1012	110	1379	2280	845
44	6158	5759	6373	8270	4420	5778	5783		5277	4397	7777	6904	4385	4258	4116	5199		221	215	206	184	146	143	237		2911	2110	3710	4200	1760	1974	1378	1378

## Sheet: Figure 3D
Abundance (counts)
Lachnospiraceae
Zeitgeber Time (ZT)	Total Male WT								Total Male LKO									Oscillating Male WT								Oscillating Male LKO
2	3152	4116	3424	1073	3031	3184	1846		4227	2542	1996	2309	2942	2567	1727	2967		46	48	20	5	47	11	19		2651	1343	925	1529	1843	1654	992	840
8	1799	1278	609	1290	790	1312	1204		175	2793	3341	1671	3290	1149	2907			26	0	2	5	0	11	2		80	1618	1488	1077	2003	691	658
14	793	433	1059	748	1595	1555	2094		905	384	1871	1059	1728	1303	399	358		3	0	6	2	0	9	18		398	209	850	583	785	709	238	85
20	1846	775	2593	1558	1587	1692	3809		4052	992	2365	1680	2445	3613	2460	1424		31	6	25	3	10	0	45		2303	510	877	736	1252	2278	1544	319
26	3614	2177	4742	741	4802	1873	3283		3634	2606	1700	3645	3224	4434	1545	2333		72	15	54	7	64	36	30		2326	1780	753	2546	1941	2725	946	696
32	1658	4521	2029	3263	1007	1979	1483		4778	525	565	1413	2029	1784	2017			9	22	5	19	0	0	10		3685	165	312	696	1420	1147	730
38	2512	1719	2392	1387	3025	2941	3053		2096	997	2383	1543	266	1691	3087	2270		45	0	11	1	6	21	18		1014	546	903	752	61	1055	1872	525
44	4509	4220	4725	7027	3102	3640	4089		3998	2868	6578	5032	2908	2398	1942	3359		61	25	20	29	20	55	32		2337	1573	3190	3622	1310	1534	1033	882
Ruminococcaceae
Zeitgeber Time (ZT)	Total Male WT								Total Male LKO									Oscillating Male WT								Oscillating Male LKO
2	1210	1090	658	719	1273	1792	1004		741	1701	410	1121	654	1162	2020	1364		79	61	36	38	78	73	106		261	367	208	192	249	182	180	409
8	833	748	581	842	655	1081	884		610	1122	484	1031	533	1794	1233			67	41	42	38	49	41	64		36	267	241	175	219	180	372
14	573	991	1435	989	1271	1659	1198		885	1291	357	845	739	1415	2237	1200		72	41	58	116	51	62	44		12	99	204	157	287	139	86	299
20	1107	2154	3006	1115	1331	1737	1326		1252	1455	435	1453	889	2165	2852	1718		41	73	44	83	63	57	102		453	167	240	300	341	436	299	313
26	1682	1527	928	572	1055	1332	1096		1332	1238	246	849	874	1200	2475	1830		124	85	98	30	128	54	63		481	361	135	231	294	475	218	409
32	749	658	828	315	677	1587	1073		1135	96	531	611	1018	1856	1271			47	72	27	16	42	46	38		515	34	62	204	239	234	324
38	1095	885	1379	647	882	2101	1275		833	858	463	1320	200	1409	2232	1183		87	68	109	69	77	95	121		319	204	261	218	36	305	379	307
44	1367	1303	1504	1072	922	1930	1398		983	1370	999	1549	1175	1507	1869	1594		130	161	160	142	81	48	176		538	510	485	546	430	393	306	474

## Sheet: Figure 3E
R squared of fits
WT	LKO
0.1338	0.8427
0.5683	0.9591
0.8713	0.1978
0.7155	0.4773
0.2674	0.7275
0.5313	0.824
0.57	0.7663
0.6084	0.5428
0.8128	0.5772
0.6078	0.8965
0.4201	0.7211
0.5621	0.7732
0.657	0.6702
0.8546	0.5202
0.8038	0.8187
0.5306	0.5602
0.6078	0.696
0.2793	0.6948
0.7973	0.6214
0.4801	0.3698
0.1719	0.7401
0.9085	0.5153
0.4078	0.1727
0.2175	0.895
0.3088	0.888
0.9148	0.8891
0.2082	0.6136
0.4223	0.5873
0.7782	0.7579
0.4384	0.8323
0.6695	0.5697
0.2248	0.3807
0.07032	0.882
0.1472	0.2019
0.2271	0.5077
0.9581	0.8094
0.9832	0.5455
0.3577	0.5218
0.765	0.9098
0.3052	0.6948
0.2621	0.3609
0.5594	0.9694
0.6453	0.7906
0.4349	0.7946
0.6899	0.3895
0.4615	0.8071
0.9216	0.5374
0.3268	0.4783
0.3392	0.778
0.6962	0.4058
0.497	0.7751
0.8429	0.7989
0.9127	0.4153
0.326	0.327
0.2779	0.8204
0.715	0.971
0.3112	0.4224
0.493	0.545
0.5904	0.8861
0.843	0.2463
0.5887	0.6761
0.5189	0.8793
0.8267	0.737
0.6344	0.9236
0.4492	0.8386
0.9293	0.7658
0.6041	0.8668
0.8624	0.8311
0.8093	0.5501
0.6116	8.622e-05
0.8538	0.1635
0.6819	0.402
0.3642	0.8536
0.4745	0.644
0.7743	0.8594
0.8944	0.836
0.4531	0.5913
0.5556	0.9024
0.7773	0.5912
0.7943	0.8771
0.8373	0.954
0.7327	0.1186
0.6255	0.8879
0.8495	0.7184
0.8449	0.4856
0.6248	0.5594
0.4452	0.4717
0.5051	0.8805
0.5094	0.7961
0.8583	0.6988
0.8067	0.724
0.9739	0.8662
0.931	0.8224
0.8932	0.438
0.2719	0.401
0.2183	0.2457
0.5558	0.5463
0.4156	0.8149
0.3213	0.4424
0.429	0.7734
0.549	0.5481
0.4623	0.676
0.2275	0.6568
0.9476	0.5908
0.6421	0.8232
0.9066	0.4388
0.3888	0.7271
0.646	0.7149
0.8905	0.2521
0.546	0.5003
0.7626	0.8508
0.8476	0.8297
0.5696	0.8653
0.4611	0.4807
0.6474	0.5216
0.7334	0.9321
0.5061	0.8241
0.4732	0.6172
0.7348	0.8646
0.6053	0.4417
0.8911	0.5709
0.479	0.9073
0.1003	0.8704
0.7053	0.8116
0.5274	0.886
0.5693	0.572
0.6241	0.8787
0.4557	0.2606
0.7451	0.917
0.7121	0.9493
0.8251	0.8884
0.5397	0.9347
0.6574	0.8939
0.6291	0.9402
0.6247	0.8388
0.7003	0.6276
0.8462	0.7574
0.7017	0.7132
0.6047	0.9134
0.901	0.8699
0.2683	0.8099
0.5377	0.8993
0.8269	0.8754
0.1912	0.815
0.6752	0.4668
0.6462	0.8868
0.7764	0.7845
0.628	0.8559
0.6605	0.8261
0.7064	0.9052
0.7889	0.9254
0.6077	0.9674
0.6405	0.9141
0.502	0.9095
0.6456	0.8264
0.7788	0.8798
0.8149	0.9371
0.4418	0.9815
0.6181	0.8917
0.7304	0.8414
0.6458	0.9633
0.8512	0.8766
0.8531	0.9437
0.9365	0.7003
0.486	0.7823
0.8384	0.8905
0.585	0.8262
0.8179	0.9378
0.5751	0.9598
0.9619	0.9868
0.7537	0.986
0.821	0.9739
0.8949	0.6015
0.9551	0.8088
0.9259	0.6784
0.89	0.7304
0.9064	0.9129
0.8511	0.698
0.8753	0.8587
0.8064	0.8786
0.6049	0.7801
0.537	0.9338
0.1941	0.8276
0.9273	0.7128
0.7618	0.5347
0.4554	0.3773
0.7075	0.5222
0.7774	0.6101
0.6256	0.8107
0.9296	0.07
0.8886	0.4478
0.8808	0.6623
0.8518	0.59
0.8854	0.2887
0.1912	0.7304
0.4837	0.7353
0.8315	0.652
0.7053	0.2537
0.5246	0.8388
0.7524	0.5825
0.8946	0.682
0.5304	0.786
0.9062	0.8273
0.6978	0.7102
0.4117	0.5287
0.4669	0.9198
0.5915	0.6585
0.5533	0.5355
0.7887	0.7375
0.432	0.5644
0.09867	0.8994
0.3091	0.5239
0.1457	0.612
0.9172	0.7915
0.4102	0.5063
0.2189	0.5618
0.845	0.8471
0.09113	0.5894
0.0433	0.5812
0.5083	0.4058
0.5212	0.8933
0.7706	0.6294
0.5479	0.99
0.5841	0.2498
0.4288	0.5314
0.4382	0.7901
0.4688	0.342
0.7322	0.7026
0.9348	0.7725
0.7798	0.4762
0.4906	0.8502
0.3138	0.3308
0.342	0.6491
0.6623
0.5662
0.7442
0.6431
0.5072
0.5352
0.4628
0.8993
0.723
0.8125
0.8459
0.4054
0.2373
0.4396
0.68
0.6162
0.7574
0.5399
0.8677
0.7575
0.7635
0.6825
0.4948
0.4024
0.5848
0.1422
0.816
0.4044
0.48

[truncated: 33 more sheets: Figure 5A, Figure 5B, Figure 5C, Figure 5D, Figure 5E, Figure 9A, Figure 9B, Figure 9C, Figure 9D, Figure S1B, Figure S1C, Figure S1D, Figure S1E, Figure S1F, Figure S1G, Figure S2A, Figure S2B, Figure S2C, Figure S2D, Figure S3A …]
